# Supplementary material for: Electrophile-Dependent Reactivity of Lithiated N-Benzylpyrene-1-Carboxamide
Source: Molecules. 2022 Jun 19;27(12):3930. doi: 10.3390/molecules27123930 (PMC9227622; doi:10.3390/molecules27123930)
Supplement: Supplementary file 1 [file molecules-27-03930-s001.zip]

Archive with 1 entries (1 files):
- molecules-1690846-supplementary.pdf
